# Supplementary material for: TERT promoter mutations are a rare event in gastrointestinal stromal tumors
Source: Springerplus. 2015 Dec 30;4:836. doi: 10.1186/s40064-015-1606-2 (PMC4695492; doi:10.1186/s40064-015-1606-2)
Supplement: Supplementary file 1 — 10.1186/s40064-015-1606-2 Clinicopathologic information of the 92 GIST cases. [file 40064_2015_1606_MOESM1_ESM.xlsx]

## Sheet: Sheet1
Additional file Table S1. Clinicopathologic information of the 92 GIST cases
No.	Age	Sex	Site	Size (cm)	Necrosis	Mitosis /50HPF	Risk classification 1)	Metastatic site /Reccurenece (first development)	TERT promoter mutation	IHC ATRX	IHC DAXX	Telomere dysregulation	Total Follw-up (months)	Disease free Survival (months)	Overall Survival (months)	Prognosis
1	46	F	Stomach	4.8	-	6-10	Intermediate	-	-	-	+	+	186	186	186	CDF
2	55	F	Small intestine	2	-	≦5	Very low	-	-	-	+	+	164	164	164	CDF
3	67	M	Stomach	0.3	-	≦5	Very low	-	-	+	+	-	164	164	164	CDF
4	68	F	Stomach	>2	-	≦5	Low	-	-	+	+	-	60	60	60	NTD
5	49	F	Small intestine	13	+	>10	High risk	Liver*	-	+	+	-	88	0	88	DOD
6	59	M	Duodenum	4	-	>10	High risk	-	-	+	+	-	0.3	0.3	0.3	LFU
7	67	M	Stomach	1.3	-	≦5	Very low	-	-	+	+	-	11	11	11	LFU
8	61	F	Stomach	4	+	>10	High risk	-	-	+	+	-	0.4	0.4	0.4	LFU
9	65	F	Stomach	4	-	>10	High risk	-	-	+	+	-	81	81	81	CDF
10	51	M	Stomach	4	-	6-10	Low	Reccurence, Liver	-	+	+	-	58	26	58	DOD
11	65	M	Stomach	0.8	-	≦5	Very low	-	-	+	+	-	156	156	156	CDF
12	44	F	Stomach	7	+	≦5	Intermediate	-	-	-	+	+	88	88	88	DOD
13	78	M	Stomach	1.3	-	≦5	Very low	-	-	+	+	-	38	38	38	NTD
14	43	M	Small intestine	17.5	+	6-10	High risk	Liver	-	-	+	+	36	35	36	DOD
15	46	F	Esophagus	9	+	>10	High risk	Recurrence, Liver	-	+	+	-	151	117	151	DOD
16	46	F	Vaginal wall	7	-	6-10	High risk	Reccurence	-	-	+	+	159	14	159	LFU
17	66	M	Stomach	4	-	≦5	Low	-	+	+	+	+	105	105	105	NTD
18	42	M	Stomach	4.2	-	≦5	Low	-	-	+	+	-	47	47	47	LFU
19	44	M	Stomach	4	-	≦5	Low	-	-	+	+	-	129	129	129	LFU
20	44	M	Rectum	15	-	6-10	High risk	Liver	-	+	+	-	113	15	113	DOD
21	18	M	Stomach	8	-	≦5	Intermediate	-	-	+	+	-	144	144	144	CDF
22	54	M	Stomach	2.5	-	≦5	Low	-	-	+	+	-	109	109	109	CDF
23	49	M	Stomach	9	-	≦5	Intermediate	Liver	-	+	+	-	140	47	140	AWD
24	63	M	peritoneal dissemination	18	-	>10	High risk	Unresectable	-	-	+	+	1	0	1	DOD
25	68	M	Stomach	4	+	≦5	Low	-	-	+	+	-	131	131	131	NTD
26	63	M	Stomach	3	+	≦5	Low	-	-	-	+	+	48	48	48	LFU
27	65	M	Stomach	16	+	>10	High risk	Reccurence, Liver	+	+	+	+	97	47	97	LFU
28	59	M	peritoneal dissemination	21	-	>10	High risk	Unresectable	-	+	+	-	0.5	0	0.5	DOD
29	65	F	Stomach	4.6	-	≦5	Low	-	-	+	+	-	127	127	127	CDF
30	57	M	Stomach	3.5	-	≦5	Low	-	-	+	+	-	94	94	94	LFU
31	13	M	Stomach	5.5	+	6-10	High risk	Liver*	-	+	+	-	126	0	126	AWD
32	40	M	Duodenum	2.5	-	≦5	Low	-	-	-	+	+	125	125	125	CDF
33	39	M	Small intestine	8	-	≦5	High risk	-	-	+	+	-	124	124	124	CDF
34	41	M	Stomach	3	+	≦5	Low	-	-	+	+	-	1	1	1	LFU
35	68	M	Stomach	2.9	+	≦5	Low	-	-	+	+	-	123	123	123	CDF
36	36	F	Duodenum	3.5	+	6-10	High risk	-	-	+	+	-	118	118	118	CDF
37	74	M	Stomach	8	-	>10	High risk	Liver	-	+	+	-	118	63	118	AWD
38	68	F	Esophagus	3.5	-	6-10	High risk	-	-	-	+	+	113	113	113	CDF
39	67	M	Stomach	6.5	+	≦5	Intermediate	Liver	-	+	+	-	50	40	50	LFU
40	63	F	Stomach	>5	-	6-10	High risk	-	-	+	+	-	111	111	111	CDF
41	62	M	Rectum	8	+	6-10	High risk	Reccurence, Liver	-	-	+	+	111	84	111	AWD
42	56	M	Stomach	4	-	≦5	Low	-	-	-	+	+	109	109	109	CDF
43	27	F	Duodenum	2.5	-	≦5	Low	-	-	+	+	-	107	107	107	CDF
44	65	M	Stomach	>5	-	6-10	High risk	-	-	+	+	-	105	105	105	CDF
45	54	M	Stomach	8.3	-	6-10	High risk	-	-	+	+	-	59	59	59	LFU
46	70	F	Small intestine	7	+	≦5	High risk	-	-	+	-	+	71	71	71	LFU
47	60	M	Stomach	7	-	≦5	Intermediate	-	-	+	+	-	78	78	78	CDF
48	68	M	Stomach	11	+	≦5	High risk	-	-	+	+	-	1	1	1	LFU
49	36	M	Stomach	6.5	-	≦5	Intermediate	-	-	+	+	-	73	73	73	CDF
50	60	F	Small intestine	3.7	-	≦5	Low	-	-	-	+	+	10	10	10	LFU
51	53	F	Duodenum	7	+	≦5	High risk	Liver	-	-	+	+	75	67	75	AWD
52	72	M	Small intestine	1.2	-	≦5	Very low	-	-	+	+	-	71	71	71	CDF
53	70	M	Stomach	7.5	+	>10	High risk	Liver	-	+	+	-	25	11	25	DOD
54	72	M	Stomach	1.5	-	≦5	Very low	-	-	+	+	-	7	7	7	NTD
55	59	F	Stomach	6.5	-	≦5	Intermediate	-	-	+	+	-	64	64	64	CDF
56	68	F	Stomach	4.5	+	≦5	Low	-	-	+	+	-	59	59	59	LFU
57	54	M	Stomach	6.5	-	>10	High risk	-	-	+	+	-	68	68	68	CDF
58	47	F	Stomach	4.8	-	≦5	Low	-	-	+	+	-	65	65	65	CDF
59	64	F	Stomach	1.5	-	≦5	Low	-	-	+	+	-	60	60	60	CDF
60	53	M	Stomach	2.7	-	≦5	Low	-	-	+	+	-	59	59	59	CDF
61	65	M	Duodenum	4	-	≦5	Low	-	-	+	+	-	27	27	27	NTD
62	59	M	Small intestine	3	-	≦5	Low	-	-	+	+	-	60	60	60	NTD
63	59	F	Stomach	0.7	-	≦5	Low	-	-	+	+	-	3	3	3	NTD
64	69	M	Stomach	2.7	-	≦5	Low	-	-	+	+	-	60	60	60	CDF
65	67	F	Stomach	3	+	≦5	Low	-	-	+	+	-	59	59	59	CDF
66	79	F	Stomach	7	+	≦5	Intermediate	-	-	+	+	-	59	59	59	CDF
67	59	M	Duodenum	3.5	-	≦5	Low	-	-	+	+	-	56	56	56	CDF
68	53	M	Stomach	3.8	-	≦5	Low	-	-	+	+	-	53	53	53	CDF
69	60	M	Stomach	6.5	-	>10	High risk	Liver	-	+	+	-	25	11	25	AWD
70	92	M	Stomach	0.9	-	≦5	Very low	-	-	-	-	+	3	3	3	NTD
71	68	F	Esophagus	4.5	-	≦5	Low	-	-	+	+	-	48	48	48	CDF
72	41	F	Small intestine	11.5	-	≦5	High risk	-	-	+	+	-	52	52	52	CDF
73	59	M	Stomach	4.2	-	≦5	Low	-	-	+	+	-	49	49	49	CDF
74	68	F	Stomach	9.5	+	6-10	High risk	-	-	+	+	-	47	47	47	CDF
75	84	F	Stomach	8	+	>10	High risk	Liver	-	+	+	-	47	17	47	AWD
76	74	F	Stomach	6	+	≦5	Intermediate	-	-	+	+	-	0.7	0.7	0.7	LFU
77	51	M	Stomach	7	-	≦5	Intermediate	-	-	+	+	-	43	43	43	CDF
78	65	M	Stomach	1	-	≦5	Very low	-	-	+	+	-	44	44	44	CDF
79	82	M	Stomach	0.4	-	≦5	Very low	-	-	+	+	-	42	42	42	NTD
80	69	F	Stomach	0.8	-	≦5	Very low	-	-	+	+	-	44	44	44	CDF
81	66	M	Stomach	3	-	≦5	Low	-	-	+	+	-	39	39	39	CDF
82	60	M	Stomach	3.5	-	≦5	Low	-	-	-	+	+	43	43	43	CDF
83	66	F	Stomach	8	+	≦5	Intermediate	-	-	+	+	-	38	38	38	CDF
84	76	M	Stomach	13	+	≦5	High risk	-	-	+	+	-	36	36	36	CDF
85	56	F	Stomach	>5	-	≦5	Intermediate	-	-	+	+	-	35	35	35	CDF
86	64	F	Stomach	0.5	-	≦5	Very low	-	-	+	-	+	30	30	30	CDF
87	63	F	Small intestine	1.9	-	≦5	Very low	-	-	+	+	-	29	29	29	CDF
88	78	F	Stomach	0.2	-	≦5	Very low	-	-	-	+	+	4	4	4	LFU
89	70	F	Stomach	26	+	6-10	High risk	-	-	+	+	-	31	31	31	CDF
90	42	F	Stomach	3	+	>10	High risk	-	-	+	+	-	30	30	30	CDF
91	47	F	Vaginal wall	6	+	6-10	High risk	-	-	+	+	-	1	1	1	LFU
92	77	M	Stomach	5.5	-	6-10	High risk	-	-	+	+	-	22	22	22	CDF
* : metastasis (+) at first admission
1) Prognostic classification in accordance with tumor size, tumour location and mitotic activity [7]
AWD: Alive with disease
CDF: Completely disease free
DOD: Dead of disease
LFU: Lost to Follow Up
NTD: Non Tumor-related Death
